# Supplementary material for: Are Changes in Physical Activity, Pain, and Quality of Life in Patients with Knee Osteoarthritis After Exercise Therapy and Education Beyond Normal Fluctuations? A Comparative Study
Source: J Clin Med. 2025 May 13;14(10):3406. doi: 10.3390/jcm14103406 (PMC12112693; doi:10.3390/jcm14103406)
Supplement: Supplementary file 1 [file jcm-14-03406-s001.zip]

Archive with 1 entries (1 files):
- jcm-3582065-supplementary.pdf
